# Supplementary material for: Using social network analysis to plan, promote and monitor intersectoral collaboration for health in rural India
Source: PLoS One. 2019 Jul 17;14(7):e0219786. doi: 10.1371/journal.pone.0219786 (PMC6636742; doi:10.1371/journal.pone.0219786)
Supplement: S1 File — (XLSX) [file pone.0219786.s001.xlsx]

## Sheet: After Samuday
	NRMC	Feedback Foundation	SBM - District	DHFW - Block	TSU	PHFI	Accuster	CNSDI	ICDS	UNICEF	JHU	UNDP	WHO	HCLF	DHFW - District	SBM - Block	GP	UP Jal Nigam	VHSNC	World Vision	HLFPPT	Rajiv Gandhi Mahlia Blkash Yojana	JHPIEGO	Block Education	Gates	World Bank
NRMC	0	0	1	0	0	0	0	0	0	0	0	0	0	2	0	0	0	0	0	0	0	0	0	0	0	0
Feedback Foundation	0	0	1	0	0	0	0	0	0	0	0	0	0	2	0	1	1	0	0	0	0	0	0	0	0	0
SBM - District	0	0	0	0	0	0	0	0	0	2	0	0	0	2	0	2	0	0	2	0	0	0	0	0	0	0
DHFW - Block	0	0	0	0	2	0	0	0	2	1	1	0	2	2	2	0	0	0	2	0	0	0	0	0	0	0
TSU	0	0	0	0	0	0	0	0	2	2	0	0	0	1	2	0	0	0	2	0	0	0	0	0	0	0
PHFI	0	0	0	0	0	0	0	0	0	0	0	0	0	2	0	0	0	0	0	0	0	0	0	0	0	0
Accuster	0	0	0	2	0	0	0	0	0	0	0	0	0	2	0	0	0	0	2	0	0	0	0	0	0	0
CNSDI	0	0	0	0	0	0	0	0	0	0	0	0	0	2	0	0	0	0	0	0	0	0	0	0	0	0
ICDS	0	0	0	2	0	0	0	0	0	0	0	0	0	2	0	0	0	0	1	0	0	0	0	0	0	0
UNICEF	0	0	0	0	0	0	0	0	0	0	0	0	0	0	0	0	0	0	0	0	0	0	0	0	0	0
JHU	0	0	0	0	0	0	0	0	0	0	0	0	0	2	0	0	0	0	0	0	0	0	0	0	0	0
UNDP	0	0	0	2	1	0	0	0	0	2	0	0	0	0	2	0	0	0	2	0	0	0	0	0	0	0
WHO	0	0	0	0	1	0	0	0	0	2	0	0	0	0	2	0	0	0	0	0	0	0	0	0	0	0
HCLF	1	1	2	2	1	1	2	1	2	2	2	0	0	0	2	2	0	1	2	0	0	0	0	0	0	1
DHFW - District	0	0	0	2	2	0	0	0	2	2	0	0	2	2	0	0	0	0	1	0	1	0	2	0	0	0
SBM - Block	0	1	2	2	0	0	0	0	0	1	0	0	0	2	0	0	0	0	2	0	0	0	0	1	0	0
GP	0	0	0	0	0	0	0	0	2	1	0	0	0	2	2	0	0	0	2	0	0	0	0	0	0	0
UP Jal Nigam	0	0	2	0	0	0	0	0	0	0	0	0	0	2	0	0	0	0	1	0	0	0	0	0	0	0
VHSNC	0	0	0	0	0	0	0	0	2	1	0	0	0	2	0	0	2	0	0	0	0	0	0	0	0	0
World Vision	0	0	0	0	0	0	0	0	0	0	0	0	0	0	0	0	0	0	0	0	0	0	0	0	2	0
HLFPPT	0	0	0	0	0	0	0	0	0	0	0	0	0	0	0	0	0	0	0	0	0	0	0	0	0	0
Rajiv Gandhi Mahlia Blkash Yojana	0	0	0	1	0	0	0	0	1	2	0	0	0	0	0	0	2	0	2	0	0	0	0	0	2	0
JHPIEGO	0	0	0	2	0	0	0	0	0	0	2	0	0	0	2	0	0	0	0	0	0	0	0	0	0	0
Block Education	0	0	0	2	0	0	0	0	2	2	0	0	0	0	1	2	0	0	2	0	0	0	0	0	0	0
Gates	0	0	0	0	2	1	0	0	0	1	1	0	0	0	0	0	0	0	0	2	0	2	0	0	0	0
World Bank	0	0	0	0	0	0	0	0	0	0	0	0	0	0	0	0	0	0	0	0	0	0	0	0	0	0

## Sheet: Before Samuday
	SBM - District	DHFW - Block	TSU	PHFI	ICDS	UNICEF	UNDP	WHO	DHFW - District	SBM - Block	GP	UP Jal Nigam	VHSNC	World Vision	Micronutrient Initaitve	Rajiv Gandhi Mahlia Blkash Yojana	JHPIEGO	Block Education	Gates	Care	World Bank
SBM - District	0	0	0	0	0	2	0	0	0	2	0	0	2	0	0	0	0	0	0	0	0
DHFW - Block	0	0	2	1	2	1	0	2	2	0	0	0	2	2	0	0	0	0	0	0	0
TSU	0	0	0	1	2	2	0	0	2	0	0	0	2	1	0	0	0	0	0	0	0
PHFI	0	1	1	0	0	0	0	0	0	0	0	0	0	0	0	0	0	0	0	0	0
ICDS	0	2	0	0	0	0	0	0	0	0	0	0	1	0	0	0	0	0	0	2	0
UNICEF	0	0	0	0	0	0	0	0	0	0	0	0	0	0	0	0	0	0	0	0	0
UNDP	0	0	0	0	0	2	0	1	0	0	0	0	0	0	0	0	0	0	0	0	0
WHO	0	0	1	0	0	2	0	0	2	0	0	0	0	0	0	0	0	0	0	0	0
DHFW - District	0	2	2	0	2	2	0	2	0	0	0	0	2	2	2	0	0	0	0	0	0
SBM - Block	2	1	0	0	0	1	0	0	0	0	0	0	2	0	0	0	0	0	0	0	0
GP	0	0	0	0	2	1	0	0	2	0	0	0	2	1	0	0	0	0	0	0	1
UP Jal Nigam	0	0	0	0	0	1	0	0	0	0	0	0	0	0	0	0	0	0	0	0	0
VHSNC	0	0	0	0	0	0	0	0	0	0	0	0	0	0	0	0	0	0	0	0	0
World Vision	0	2	1	0	0	0	0	0	2	0	1	0	0	0	0	0	0	0	2	0	0
Micronutrient Initaitve	0	0	0	0	0	0	0	0	2	0	0	0	0	0	0	0	0	0	0	0	0
Rajiv Gandhi Mahlia Blkash Yojana	0	1	0	0	1	2	0	0	0	0	2	0	2	0	0	0	0	0	2	0	0
JHPIEGO	0	2	0	0	0	0	0	0	2	0	0	0	0	0	0	0	0	0	0	0	0
Block Education	0	2	0	0	2	2	0	0	1	2	0	1	2	0	0	0	0	0	0	0	0
Gates	0	0	2	1	0	1	0	0	0	0	0	0	0	2	0	2	0	0	0	0	0
Care	0	0	0	0	2	0	0	0	0	0	0	0	0	0	0	0	0	0	0	0	0
World Bank	0	0	0	0	0	0	0	0	0	0	0	0	0	0	0	0	0	0	0	0	0
